# Supplementary material for: Construction of a Territorial Space Classification System Based on Spatiotemporal Heterogeneity of Land Use and Its Superior Territorial Space Functions and Their Dynamic Coupling: Case Study on Qionglai City of Sichuan Province, China
Source: Int J Environ Res Public Health. 2021 Aug 27;18(17):9052. doi: 10.3390/ijerph18179052 (PMC8431555; doi:10.3390/ijerph18179052)
Supplement: Supplementary file 1 [file ijerph-18-09052-s001.zip]

Archive with 1 entries (1 files):
- ijerph-1329506-supplementary.pdf
